# Supplementary material for: Novel Regioisomeric Analogues of Naphthyl-N-Acylhydrazone Derivatives and Their Anti-Inflammatory Effects
Source: Int J Mol Sci. 2022 Nov 5;23(21):13562. doi: 10.3390/ijms232113562 (PMC9657883; doi:10.3390/ijms232113562)
Supplement: Supplementary file 1 [file ijms-23-13562-s001.zip]

Archive with 8 entries (8 files):
- Slide1.JPG
- Slide2.JPG
- Slide3.JPG
- Slide4.JPG
- Slide5.JPG
- Slide6.JPG
- Slide7.JPG
- Slide8.JPG
